# Supplementary material for: Bioactivity-Guided Isolation of Antistroke Compounds from Gymnadenia conopsea (L.) R. Br
Source: Molecules. 2024 Sep 15;29(18):4389. doi: 10.3390/molecules29184389 (PMC11434265; doi:10.3390/molecules29184389)
Supplement: Supplementary file 1 [file molecules-29-04389-s001.zip]

Archive with 1 entries (1 files):
- molecules-3148992-supplementary.pdf
